# Supplementary material for: Protective Effects of Microsorum scolopendria (Burm.f.) Copel. Leaf and Rhizome Extracts on Oxidative Stress and Inflammation Induced by Staphylococcus aureus and Staphylococcus epidermidis
Source: Antioxidants (Basel). 2025 Sep 30;14(10):1194. doi: 10.3390/antiox14101194 (PMC12561396; doi:10.3390/antiox14101194)
Supplement: Supplementary file 1 [file antioxidants-14-01194-s001.zip]

Archive with 1 entries (1 files):
- antioxidants-3861854-supplementary.pdf
